# Supplementary material for: The phosphatidylinositol 3-phosphate effector FYVE3 regulates FYVE2-dependent autophagy in Arabidopsis thaliana
Source: Front Plant Sci. 2023 Mar 15;14:1160162. doi: 10.3389/fpls.2023.1160162 (PMC10050702; doi:10.3389/fpls.2023.1160162)
Supplement: Supplementary file 1 [file Table_1.xlsx]

## Sheet: Sheet1
		Cloning (FYVE3 ns)
		AtFYVE3_F7cacc	caccatggatgaaagagatcgagaaatt
		AtFYVE3_R2	gtcttcagacaatggagaaattgc
		Cloning (TRAF1A)
		AtMATH13a_F11	ACAAGTTTGTACAAAAAAGCAGGCTTTATGTCAGAGAGTACTAATGAAGAT
		AtMATH13a_R12	ACCACTTTGTACAAGAAAGCTGGGTNTCAGTGTCCGTTCGATGGCCTGAA
		qRT-PCR primer
		AtFYVE2_F20qrt	GGACGGAATAAGAATCCGTTAGA
		AtFYVE2_R21qrt	CGGAGCACTCGGTATGTAAA
		AtFYVE3_F8qrt	ggaatggtcaagaggtcttagtt
		AtFYVE3_R9qrt	tcccacatagttaactccttatcttc
		AtUBC9_F4rt	gtccatcggatagcccttattc
		AtUBC9_R5rt	gatggaacaccttcgtcctaaa
